# Supplementary material for: Heme Oxygenase-1 Inhibition Modulates Autophagy and Augments Arsenic Trioxide Cytotoxicity in Pancreatic Cancer Cells
Source: Biomedicines. 2023 Sep 20;11(9):2580. doi: 10.3390/biomedicines11092580 (PMC10526552; doi:10.3390/biomedicines11092580)
Supplement: Supplementary file 1 [file biomedicines-11-02580-s001.zip]

Archive with 1 entries (1 files):
- biomedicines-2585263-supplementary.pdf
